# Supplementary material for: Comparative analysis of efficacy of different combination therapies of α-receptor blockers and traditional Chinese medicine external therapy in the treatment of chronic prostatitis/chronic pelvic pain syndrome: Bayesian network meta-analysis
Source: PLoS One. 2023 Apr 20;18(4):e0280821. doi: 10.1371/journal.pone.0280821 (PMC10118174; doi:10.1371/journal.pone.0280821)
Supplement: S2 Table — (XLSX) [file pone.0280821.s003.xlsx]

## Sheet: Sheet1
Study	Treatment	Duration of treatment	n	Clinical effective rate		NIH-CPSI total score		Pain score		Voiding score		Quality-of-Life score
				r	%	Mean	Sd	Mean	Sd	Mean	Sd	Mean	Sd
Hui Li, 2010	α-RBs	4 weeks	30	13	43.3333	15.87	6.25	NR	NR	NR	NR	NR	NR
	Needling	4 weeks	30	18	60	13.05	6.53	NR	NR	NR	NR	NR	NR
	α-RBs+Needling	4 weeks	30	26	86.6667	11.43	7.04	NR	NR	NR	NR	NR	NR
Guoqin Wang, 2011	α-RBs	30 days	25	18	72	12.25	3.42	NR	NR	8.12	3.52	NR	NR
	Acupoint catgut embedding	30 days	25	18	72	11.53	3.86	NR	NR	8.47	2.04	NR	NR
	α-RBs+Acupoint catgut embedding	30 days	25	24	96	8.42	3.11	NR	NR	6.45	2.98	NR	NR
Xingliang Qi, 2012	α-RBs	1 months	30	NR	NR	16.57	3.52	7.53	2.05	2.13	2.18	6.90	1.49
	α-RBs+Needling	1 months	30	NR	NR	13.20	5.75	6.37	2.85	1.30	1.63	5.50	2.26
Xinguo Wang, 2013	α-RBs	8 weeks	30	21	70	NR	NR	NR	NR	NR	NR	NR	NR
	Acupoint application	8 weeks	30	19	63.3333	NR	NR	NR	NR	NR	NR	NR	NR
	α-RBs+Acupoint application	8 weeks	30	26	86.6667	NR	NR	NR	NR	NR	NR	NR	NR
Yue Wang, 2014	α-RBs	4 weeks	50	20	40	19.7	2.8	8.1	2.4	6.9	1.3	5.9	1.8
	α-RBs+Electroacupuncture	4 weeks	50	32	64	16.2	2.2	6.5	1.6	5.4	1.1	5.4	1.1
Caiping Wang, 2014	α-RBs	4 weeks	35	25	71.4286	11.7	1.4	NR	NR	NR	NR	NR	NR
	α-RBs+Moxibustion+Auricular point sticking	4 weeks	45	40	88.8889	5.1	1.2	NR	NR	NR	NR	NR	NR
Shan Gao, 2015	α-RBs	4 weeks	46	36	78.2609	NR	NR	NR	NR	NR	NR	NR	NR
	α-RBs+Acupuncture	4 weeks	47	42	89.3617	NR	NR	NR	NR	NR	NR	NR	NR
Guodong Li, 2015	α-RBs	4 weeks	40	29	72.5	15.62	3.60	10.54	5.09	NR	NR	NR	NR
	α-RBs+Moxibustion	4 weeks	40	36	90	11.19	5.41	7.20	3.41	NR	NR	NR	NR
Ruimin Zhang, 2017	α-RBs	2 weeks	45	35	77.7778	12.40	4.34	NR	NR	NR	NR	NR	NR
	α-RBs+Acupoint application	2 weeks	45	43	95.5556	9.44	4.36	NR	NR	NR	NR	NR	NR
Jiang Guo, 2018	α-RBs	30 days	120	90	75	22.1	1.2	12.4	1.1	6.7	0.9	5.6	0.7
	α-RBs+Moxibustion	30 days	120	113	94.1667	13.1	1.9	8.5	1.4	2.8	0.8	3.9	1.1
Biaotai Li, 2018	α-RBs	20 days	50	35	70	14.15	5.24	NR	NR	NR	NR	NR	NR
	α-RBs+Moxibustion	20 days	50	43	86	10.23	5.21	NR	NR	NR	NR	NR	NR
Shuying Zhang, 2018	α-RBs	2 weeks	60	NR	NR	12.35	4.67	NR	NR	NR	NR	5.11	2.34
	α-RBs+Hot medicated compress	2 weeks	60	NR	NR	8.98	3.11	NR	NR	NR	NR	3.21	1.12
Yanxia Zhu, 2019	α-RBs	8 weeks	30	23	76.6667	16.28	12.01	NR	NR	NR	NR	NR	NR
	α-RBs+Needling	8 weeks	30	29	96.6667	8.64	10.89	NR	NR	NR	NR	NR	NR
Yuanzhu Chen, 2019	α-RBs	3 weeks	18	11	61.1111	18.95	1.96	8.42	0.79	4.28	1.73	6.86	1.30
	α-RBs+Needling	3 weeks	18	17	94.4444	11.68	1.75	4.55	0.21	2.69	0.78	3.43	0.67
Wei Gao, 2020	α-RBs	12 weeks	50	38	76	16.25	3.71	3.67	1.89	3.81	1.78	4.11	1.29
	α-RBs+Moxibustion	12 weeks	50	47	94	10.13	3.16	2.23	1.31	2.40	1.43	2.73	1.32
Li Zeng, 2021	α-RBs	2 weeks	15	8	53.3333	9.33	2.13	NR	NR	NR	NR	NR	NR
	α-RBs+Moxibustion	2 weeks	15	12	80	8.67	4.13	NR	NR	NR	NR	NR	NR
Qifang Liang, 2021	α-RBs	90 days	30	24	80	18.10	8.56	NR	NR	NR	NR	NR	NR
	α-RBs+Electroacupuncture	90 days	31	28	90.3226	11.03	8.06	NR	NR	NR	NR	NR	NR
Zhiping Wang, 2021	α-RBs	4 weeks	42	30	71.4286	NR	NR	NR	NR	NR	NR	NR	NR
	α-RBs+Acupoint application	4 weeks	42	38	90.4762	NR	NR	NR	NR	NR	NR	NR	NR
Jungang Lu, 2021	α-RBs	4 weeks	75	62	82.6667	17.05	1.97	3.14	0.75	6.83	0.54	7.08	0.21
	α-RBs+Acupoint catgut embedding	4 weeks	75	70	93.3333	12.36	1.94	2.69	0.47	4.24	0.52	5.43	0.65
